# Supplementary material for: A comparative computational analysis of IFN-alpha pharmacokinetics and its induced cellular response in mice and humans
Source: PLoS Comput Biol. 2025 Sep 25;21(9):e1013509. doi: 10.1371/journal.pcbi.1013509 (PMC12500084; doi:10.1371/journal.pcbi.1013509)
Supplement: S1 Data — (XLSX) [file pcbi.1013509.s004.xlsx]

## Sheet: Figure 3
Time	Time unit	Mx2Luc	Dose	Dose unit
0	s	0	5	U
14400	s	2837075	5	U
28800	s	4791096	5	U
43200	s	5592155	5	U
68400	s	3115287	5	U
82800	s	3268348	5	U
97200	s	3032446	5	U
0	s	0	5	U
14400	s	2504152	5	U
28800	s	4846626	5	U
43200	s	4523976	5	U
68400	s	3183053	5	U
82800	s	3357215	5	U
97200	s	2828372	5	U
0	s	0	5	U
14400	s	2648412	5	U
28800	s	5175279	5	U
43200	s	4337942	5	U
68400	s	2918884	5	U
82800	s	3293466	5	U
97200	s	3040848	5	U
0	s	0	5	U
16200	s	3005964	5	U
27000	s	5288182	5	U
43200	s	7034778	5	U
100800	s	2352159	5	U
124200	s	1316368	5	U
0	s	0	5	U
16200	s	3208241	5	U
27000	s	4856045	5	U
43200	s	7519545	5	U
100800	s	2649610	5	U
124200	s	2996718	5	U
0	s	0	5	U
16200	s	1945774	5	U
27000	s	4946209	5	U
43200	s	6039742	5	U
100800	s	1777732	5	U
124200	s	2896736	5	U
0	s	0	500	U
14400	s	10882302	500	U
28800	s	22790799	500	U
43200	s	25020343	500	U
68400	s	25229953	500	U
82800	s	26724519	500	U
97200	s	25169887	500	U
0	s	0	500	U
14400	s	12013327	500	U
28800	s	22815857	500	U
43200	s	22945827	500	U
68400	s	25595099	500	U
82800	s	25526189	500	U
97200	s	25784739	500	U
0	s	0	500	U
14400	s	10266642	500	U
28800	s	21451617	500	U
43200	s	25099731	500	U
68400	s	23698843	500	U
82800	s	26523665	500	U
97200	s	25523453	500	U
0	s	0	500	U
16200	s	18691086	500	U
27000	s	28892656	500	U
43200	s	30217634	500	U
100800	s	21279598	500	U
124200	s	18645258	500	U
0	s	0	500	U
16200	s	16333716	500	U
27000	s	27225665	500	U
43200	s	28412767	500	U
100800	s	22243281	500	U
124200	s	18925451	500	U
0	s	0	500	U
16200	s	19301604	500	U
27000	s	25865908	500	U
43200	s	26702012	500	U
100800	s	19083974	500	U
124200	s	16707958	500	U

## Sheet: Figure 4
Time	Time unit	Mx2Luc	Dose	Dose unit
86400	s	3708362	0.13	nM
86400	s	6948111	0.26	nM
86400	s	12074903	1.3	nM
86400	s	15154225	2.6	nM
86400	s	13543825	6.5	nM
86400	s	25853466	13	nM
86400	s	28987524	26	nM
86400	s	31360934	65	nM
86400	s	4395916	0.13	nM
86400	s	6882095	0.26	nM
86400	s	12913412	1.3	nM
86400	s	17050736	2.6	nM
86400	s	21814032	6.5	nM
86400	s	25410296	13	nM
86400	s	29183300	26	nM
86400	s	29136400	65	nM
86400	s	4295130	0.13	nM
86400	s	6219284	0.26	nM
86400	s	12843772	1.3	nM
86400	s	16932924	2.6	nM
86400	s	20979480	6.5	nM
86400	s	23104294	13	nM
86400	s	21749866	26	nM
86400	s	28709130	65	nM
86400	s	4372228	0.13	nM
86400	s	7032705	0.26	nM
86400	s	16067820	1.3	nM
86400	s	18785366	2.6	nM
86400	s	22725930	6.5	nM
86400	s	26297048	13	nM
86400	s	26707274	26	nM
86400	s	30757658	65	nM

## Sheet: Figure 6
Figure 6
Time	Time unit	Mx2Luc	Dose	Dose unit	Error	SEM
3	h	1.89173e+08	1.43	µg	1.15291e+08	6.6563e+07
6	h	1449125000	1.43	µg	1.79333e+09	1.26807e+09
9	h	1.18177e+09	1.43	µg	1.39139e+09	8.03317e+08
12	h	5.53207e+08	1.43	µg	4.5028e+08	2.59969e+08
24	h	956835000	1.43	µg	1.03855e+09	6.55476e+08
48	h	278485000	1.43	µg	2.60378e+08	1.75405e+08
